# Supplementary material for: Discovery of Human Inversion Polymorphisms by Comparative Analysis of Human and Chimpanzee DNA Sequence Assemblies
Source: PLoS Genet. 2005 Oct 28;1(4):e56. doi: 10.1371/journal.pgen.0010056 (PMC1270012; doi:10.1371/journal.pgen.0010056)
Supplement: Table S2 — (89 KB XLS) [file pgen.0010056.st002.xls]

## Sheet: Summary of Large Inversions
Table S2
All inversion regions larger than 25kb. Shown to the right in the table is the correlation of each breakpoint with segmental duplications in the human and chimpanzee genomes, respectively.
*Indicates inversions that were fragmented in the chimpanzee assembly and have been manually merged into contiguous inversions.
Large Human/Chimp Inversions									Segmental Duplications (Homo sapiens) +/- 25Kb					Segmental Duplications (Pan troglodytes) +/- 25Kb
Human Chr	Hs Start	Hs End	Chimp Chr	Pt Start	Pt End	HumanLength	ChimpLength	Difference	InvBrk 1	InvBrk2	Length	Related/Inverted	PercentID	InvBrk 1	InvBrk2	Length	Related/Inverted	PercentID
*chr1	109923787	113696451	chr1	108881401	112921391	3772665	4039991	267327	DC0124 toDC0126	none	5165	-	N/A	DC0095	none	16350	-	N/A
*chr1	142366261	142488390	chr1	112961468	113086593	122130	125126	2997	DC0174	none	32264	-	N/A	none	DC0105	26995	-	N/A
chr1	202704365	202875288	chr1	186160249	186330610	170924	170362	561	DC0268	none	28237	-	N/A	none	none	none	-	N/A
chr1	245123022	245181641	chr1	229037924	229095835	58620	57912	707	DC0321	none	36377	-	N/A	none	none	none	-	N/A
chr2	1589507	3020329	chr12	1618753	3079857	1430823	1461105	30283	none	none	none	-	N/A	none	none	none	-	N/A
chr2	89905079	89970892	chr12	92024252	92118503	65814	94252	28439	DC0390	DC0392	111351	N	N/A	DC3636	DC3638	7145	N	N/A
chr2	95584615	95612009	chr12	98625570	98652750	27395	27181	213	DC0404	DC0405	5265	Y/N	92	DC3668	DC3670	7109	Y/Y	92
chr2	95612830	95641389	chr12	98601718	98624749	28560	23032	5527	DC0404	DC0405	5265	Y/N	92	DC3667	DC3669	23302	N	N/A
chr2	95642238	95667415	chr12	98575492	98600867	25178	25376	199	DC0405	DC0406	5254	Y/Y	92	DC3667	DC3669	23302	N	N/A
*chr4	44652593	86315437	chr3	47358490	102312984	41662845	54954495	13291651	none	none	none	-	N/A	none	none	none	-	N/A
chr5	18589078	20807514	chr4	99462132	101743160	2218437	2281029	62593	none	DC1676	250599	-	N/A	DC1521	none	11857	-	N/A
chr5	21558880	21920651	chr4	45150549	45509920	361772	359372	2399	DC1678	none	69910	-	N/A	none	DC1468/DC1469	25410	-	N/A
*chr5	21921269	32038443	chr4	85333796	95501268	10117175	10167473	50299	none	none	none	-	N/A	none	none	none	-	N/A
chr5	34249652	95947182	chr4	19219894	82959708	61697531	63739815	2042285	DC1690	none	77810	-	N/A	none	none	none	-	N/A
chr5	98949085	99410215	chr4	104683812	105147879	461131	464068	2938	DC1729	DC1732	12169	Y/Y	99	none	none	none	-	N/A
chr6	61989990	62185125	chr5	62559950	62769928	195136	209979	14844	none	DC1994	50710	-	N/A	none	none	none	-	N/A
*chr7	5808986	6542455	chr6	6255758	6994134	733470	738377	4908	DC2117	DC2120	98864	Y/Y	99	DC1902/DC1903	DC1906/DC1907	21830	Y/Y	98
*chr7	39356827	43664983	chr6	40575221	45163163	4308157	4587943	279787	none	none	none	-	N/A	none	DC1962/DC1963	7968	-	N/A
*chr7	53030844	53704127	chr6	54721836	55400709	673284	678874	5591	DC2170, DC2171	none	none	-	N/A	none	none	none	-	N/A
chr7	56532805	56587744	chr6	64229321	64287641	54940	58321	3382	DC2200	DC2203	96264	N	N/A	DC2038	DC2041	15659	N	N/A
chr7	63698718	63762463	chr6	65466545	65522817	63746	56273	7472	none	none	none	-	N/A	none	DC2053	13767	-	N/A
chr7	71641035	71678158	chr6	67690928	67735494	37124	44567	7444	DC2321	DC2323	138103	N	N/A	DC2084	DC2085	23250	Y/N	96
chr7	80553522	80588840	chr6	81781455	81816825	35319	35371	53	none	none	none	-	N/A	none	none	none	-	N/A
chr7	142801072	142942441	chr6	145554696	145702226	141370	147531	6162	DC2431	DC2432	65373	Y/Y	99	none	none	none	-	N/A
chr8	39420536	39451620	chr7	40814662	40844118	31085	29457	1627	none	none	none	-	N/A	none	none	none	-	N/A
chr8	47896328	47923452	chr7	49477431	49498131	27125	20701	6423	none	none	none	-	N/A	none	none	none	-	N/A
chr9	43099880	43447222	chr11	40032800	40562197	347343	529398	169761	DC2795	DC2800	6227	Y/N	94	none	none	none	-	N/A
chr9	85570782	85603845	chr11	67670841	67703968	33064	33128	65	none	DC2844	36238	-	N/A	DC3508	none	40418	-	N/A
chr9	87810588	87878496	chr11	71829384	71893709	67909	64326	3582	DC2847	none	34294	-	N/A	none	none	none	-	N/A
chr10	26910848	26967492	chr8	27544034	27953365	56645	409332	352688	DC2975	DC2978	13409	Y/N	93	DC2493	DC2498	7337	N	N/A
chr10	38360042	38395653	chr8	42945019	42989834	35612	44816	9205	DC3047	DC3049	17349	N	N/A	DC2571	none	31224	-	N/A
*chr10	51598875	52095219	chr8	52569883	53089551	496345	519669	23325	DC3115	DC3116	42604	Y/Y	99	DC2627	DC2629	9445	N	N/A
chr11	49329112	49785709	chr9	90042647	90562701	456598	520055	54103	DC3405	DC3415	28700	N	N/A	none	none	none	-	N/A
chr11	49823370	49871957	chr9	49376010	49406582	48588	30573	18014	DC3413	DC3414	17886	Y/Y	95	none	none	none	-	N/A
chr12	46134049	46191062	chr10	47104355	47158728	57014	54374	2639	none	none	none	-	N/A	none	none	none	-	N/A
chr12	130292239	130321107	chr10	133831465	133869069	28869	37605	8737	DC3775	DC3778	7747	N	N/A	none	none	none	-	N/A
chr15	18313193	26244831	chr16	20542252	28367385	7931639	7825134	106504	DC3786	DC3846	173667	N	N/A	DC3728 to DC3730	none	28320	-	N/A
chr15	26996736	28489097	chr16	18428715	20042977	1492362	1614263	121902	none	DC3848	565048	-	N/A	none	none	none	-	N/A
chr15	28757711	28855705	chr16	29273235	29379413	97995	106179	8185	DC3849	DC3853	18218	N	N/A	none	none	none	-	N/A
chr16	16613986	16659869	chr18	19070399	19113249	45884	42851	3032	DC3547	DC3548	125115	N	N/A	DC3255	none	16057	-	N/A
chr16	20346250	20377247	chr18	20925778	20961180	30998	35403	4406	DC3554	DC3555	64915	N	N/A	DC3261	none	22124	-	N/A
chr16	28390711	28545637	chr18	29110008	29273443	154927	163436	8510	DC3565	DC3567	133241	Y/Y	99	DC3291/DC3292	none	7734	-	N/A
chr16	68667028	68711650	chr18	67338518	67534224	44623	195707	151085	DC3626	DC3628	65721	N	N/A	DC3367	none	12168	-	N/A
chr17	41673868	41733269	chr19	63397185	63465787	59402	68603	9202	DC3312	DC3315	43589	N	N/A	DC3073	none	9204	-	N/A
chr17	54956779	55003655	chr19	50169262	50216602	46877	47341	465	none	DC3323	27221	-	N/A	none	none	none	-	N/A
chr17	57421435	57660951	chr19	47477836	47717935	239517	240100	584	none	DC3329	79210	-	N/A	DC3062	none	7123	-	N/A
chr17	57693605	57850491	chr19	47311420	47470565	156887	159146	2260	DC3329	DC3331	79206	N	N/A	DC3060	DC3062	7908	N	N/A
chr18	102544	10913022	chr17	1882009	12697899	10810479	10815891	5413	DC2899	DC2906	19146	N	N/A	none	none	none	-	N/A
chr19	16750522	17003347	chr20	17983388	18240445	252826	257058	4233	none	none	none	-	N/A	none	none	none	-	N/A
chr19	20312197	20398955	chr20	21662741	21690020	86759	27280	59478	DC2602	none	8956	-	N/A	none	none	none	-	N/A
chr19	20640153	20665417	chr20	21485215	21510456	25265	25242	22	DC2607	none	6240	-	N/A	DC2742	none	8252	-	N/A
chr19	21609852	21650666	chr20	22641180	22704644	40815	63465	22651	none	DC2619	7229	-	N/A	none	none	none	-	N/A
chr19	41528748	42208004	chr20	38571492	39250051	679257	678560	696	DC2658	none	7407	-	N/A	none	none	none	-	N/A
*chr19	42305639	42438387	chr20	38326012	38473811	132749	147800	15052	none	DC2661	7445	-	N/A	DC2780	none	6988	-	N/A
chr19	44744970	44783796	chr20	41790122	41825382	38827	35261	3565	none	none	none	-	N/A	none	none	none	-	N/A
*chr19	55132132	55287834	chr20	53105203	53258101	155703	152899	2803	none	DC2704	36007	-	N/A	none	DC2827	7408	-	N/A
chr19	56380306	56407909	chr20	54051621	54079850	27604	28230	627	none	none	none	-	N/A	none	none	none	-	N/A
chr22	20075270	20146044	chr23	20128104	20201311	70775	73208	2434	DC1828	DC1829	70132	Y/Y	99	none	none	none	-	N/A
chrX	51245702	51273574	chrX	52468686	52498511	27873	29826	1954	none	DC1452	24978	-	N/A	none	none	none	-	N/A
chrX	51344190	51410012	chrX	52327911	52395065	65823	67155	1333	none	none	none	-	N/A	none	none	none	-	N/A
chrX	51746841	51780730	chrX	52830687	52858631	33890	27945	5944	none	DC1454	36436	-	N/A	none	none	none	-	N/A
chrX	71748845	71860873	chrX	74138760	74248141	112029	109382	2646	none	none	none	-	N/A	none	none	none	-	N/A
chrX	138814002	138863111	chrX	143818338	143867471	49110	49134	25	none	none	none	-	N/A	none	none	none	-	N/A
chrX	138877264	138950857	chrX	143729418	143804185	73594	74768	1175	none	none	none	-	N/A	none	none	none	-	N/A
*chrX	148353791	148538366	chrX	153645814	153841312	184576	195499	10924	DC1630	DC1635	28943	Y/Y	99	none	none	none	-	N/A
chrX	153083454	153120937	chrX	158419857	158459689	37484	39833	2350	none	DC1645	11335	-	N/A	none	none	none	-	N/A
