# Supplementary material for: Discovery of Human Inversion Polymorphisms by Comparative Analysis of Human and Chimpanzee DNA Sequence Assemblies
Source: PLoS Genet. 2005 Oct 28;1(4):e56. doi: 10.1371/journal.pgen.0010056 (PMC1270012; doi:10.1371/journal.pgen.0010056)
Supplement: Table S4 — (24 KB XLS) [file pgen.0010056.st004.xls]

## Sheet: Data Comparison
Published Data						In-silico Data						Comparison
Human Chr	Hs Start	Hs End	Chimp Chr	Pt Start	Pt End	Human Chr	Hs Start	Hs End	Chimp Chr	Pt Start	Pt End	Overlap Human (+/- 5Kb)	Overlap Chimp (+/- 5Kb)
1p	-	-	1p	-	-	1p	109923787	113696451	1p	108881401	112921391	N/A	N/A
1q	-	-	1q	-	-	1q	-	-	1q	-	-	N/A	N/A
2q13	114076908	114076923	12p	-	-	2q13	-	-	12p	-	-	N/A	N/A
			13p	-	-				13p	-	-	N/A	N/A
4p14	44656078	44677181	3p	47354981	47362096	4p14	44652593	44652594	3p	47358490	47358491	Y	Y
4q21.3	86174177	86360148	3q	102310220	102314509	4q21.3	86315436	86315437	3q	102312983	102312984	Y	Y
5p	18589070	18589078	4p	19219894	19219897	5p	18589078	18589079	4p	19219894	19219895	Y	Y
5q	95947182	95947192	4q	101743160	101743174	5q	95947181	95947182	4q	101743159	101743160	Y	Y
9p11-12	41415897	41917754	11p	(11 random) 20,542,786	(11 random) 21,193,646	9p11-12	43062583	43447222	11p	40007798	40562197	N	N
9q21.33	85981350	86442964	11q	70143785	70148794	9q21.33	-	-	11q	-	-	N	N
12p12.2	20833482	21009087	10p	68134012	68320104	12p12.2	-	-	10p	-	-	N	N
12q15	66627151	66740912	10q	68188387	68343072	12q15	-	-	10q	-	-	N	N
15cen	17000001	18300000	16cen	15260001	18260000	15cen	18313193	18313194	16cen	18428715	18428716	Y	Y
15q13.1	28097023	28557286	16q	29812901	30106589	15q13.1	28489096	28489097	16q	28367384	28367385	Y	N
17q21.3	44918039	45104642	19p	(19 random) 43,862,127	(19 random) 43,870,661	17q21.3	57421435	57421436	19p	47311420	47311421	N	N
17p13	7868374	7879853	19q	(19 random) 30,574,665	(19 random) 30,583,482	17p13	57850490	57850491	19q	47717934	47717935	N	N
18p11.3	5982	142961	17p	2052619	2188736	18p11.3	102544	102545	17p	1882009	1882010	Y	N
18q11	16764897	16900536	17q	12517523	12700715	18q11	10913021	10913022	17q	12697898	12697899	N	Y
Table S4
Comparison of findings in this study compared to previously published inversion breakpoints.
16p	-	-	18p	-	-
16q	-	-	18q	-	-
