# Supplementary material for: Discovery of Human Inversion Polymorphisms by Comparative Analysis of Human and Chimpanzee DNA Sequence Assemblies
Source: PLoS Genet. 2005 Oct 28;1(4):e56. doi: 10.1371/journal.pgen.0010056 (PMC1270012; doi:10.1371/journal.pgen.0010056)
Supplement: Table S5 — (20 KB XLS) [file pgen.0010056.st005.xls]

## Sheet: Span1
Human Chr	Hs Start	Hs End	Chimp Chr	Pt Start	Pt End	Human Length	Class	Gene Symbol	Gene Accession
chr1	2520571	2530769	chr1	2441638	2452393	10198	Span1	TNFRSF14	NM_003820
chr1	109923787	109938475	chr1	112497044	112511796	14689	Span1	GSTM2	NM_000848
chr1	113410402	113655554	chr1	112590603	112886082	245153	Span1	MAGI-3	NM_152900
chr4	70470185	70538225	chr3	76528781	76597745	68041	Span1	UGT2B4	NM_021139
chr5	21558880	21920651	chr4	45150549	45509920	361772	Span1	CDH12	NM_004061
chr5	29491092	32038443	chr4	85333796	87957541	2547352	Span1	PDZK3	NM_178140
chr9	85570782	85603845	chr11	67670841	67703968	33064	Span1	AGTPBP1	NM_015239
chr9	135666186	135668942	chr11	118135996	118139262	2757	Span1	OBP2A	NM_014582
chr10	38360042	38395653	chr8	42945019	42989834	35612	Span1	ZNF33A	NM_006974
chr10	51598875	51753561	chr8	52912725	53089551	154687	Span1	TMEM23	NM_147156
chr10	51907296	52095219	chr8	52569883	52758942	187924	Span1	TMEM23	NM_147156
chr11	61765324	61766547	chr9	62801914	62803137	1224	Span1	SCGB1D2	NM_006551
chr13	19430565	19431526	chr14	18219844	18220874	962	Span1	ZNF198	NM_197968
chr16	20346250	20377247	chr18	20925778	20961180	30998	Span1	FLJ20581	NM_017888
chr16	68667028	68711650	chr18	67338518	67534224	44623	Span1	PDPR	NM_017990
chr16	73798542	73799861	chr18	68209247	68210563	1320	Span1	CTRB1	NM_001906
chr17	41673868	41733269	chr19	63397185	63465787	59402	Span1	LOC9884	NM_014834
chr17	54956779	55003655	chr19	50169262	50216602	46877	Span1	DHX40	NM_024612
chr17	57421435	57660951	chr19	47477836	47717935	239517	Span1	THRAP1	NM_005121
chr19	42305639	42434425	chr20	38329947	38473811	128786	Span1	ZNF383/ZNF420	NM_152604/NM_144689
chr19	52997650	52999148	chr20	50375200	50376746	1499	Span1	TPRX	NM_198479
chr19	55135022	55260077	chr20	53105203	53230106	125056	Span1	FLJ26850	NM_001001687
chr21	30719647	30720273	chr22	30712779	30713402	627	Span1	KRTAP13-3	NM_181622
chrX	52727950	52751300	chrX	53772528	53793430	23351	Span1	XAGE5	NM_130775
chrX	70357459	70376725	chrX	72625218	72645640	19267	Span1	TAF1	NM_004606
chrX	133910378	133911529	chrX	138507956	138509091	1152	Span1	DKFZP564B147	NM_015582
chrX	148353791	148436299	chrX	153746228	153841312	82508	Span1	FAM11A/LW-1	NM_032508/NM_016153
chrX	153083454	153127182	chrX	158413497	158459689	43728	Span1	FLNA	NM_001456
Table S5
Genes that contain inversion breakpoints.
