# Supplementary material for: Discovery of Human Inversion Polymorphisms by Comparative Analysis of Human and Chimpanzee DNA Sequence Assemblies
Source: PLoS Genet. 2005 Oct 28;1(4):e56. doi: 10.1371/journal.pgen.0010056 (PMC1270012; doi:10.1371/journal.pgen.0010056)
Supplement: Table S6 — (28 KB XLS) [file pgen.0010056.st006.xls]

## Sheet: Sheet1
Human Chr	Hs Start	Hs End	Chimp Chr	Pt Start	Pt End	Human Length	Class	Gene Symbol	Span Exon
chr1	50850962	50851648	chr1	49056437	49057120	687	SpanBoth	FAF1|NM_007051\tFAF1|NM_131917	N
chr1	113669596	113678640	chr1	112567480	112576558	9045	SpanBoth	MAGI-3|NM_152900	N
chr1	113689399	113696451	chr1	112549219	112556726	7053	SpanBoth	MAGI-3|NM_020965	N
chr1	177547542	177548294	chr1	159917213	159917967	753	SpanBoth	XPR1|NM_004736	N
chr10	51806257	51866853	chr8	52799416	52860029	60597	SpanBoth	TMEM23|NM_147156	Y
chr10	93193325	93195766	chr8	94916473	94918921	2442	SpanBoth	HECTD2|NM_182765	N
chr10	124694369	124697641	chr8	126945253	126947267	3273	SpanBoth	C10orf88|NM_024942	N
chr11	1649113	1667300	chr9	1780384	1798234	18188	SpanBoth	HCCA2|NM_053005	N
chr11	59859223	59860050	chr9	60608080	60608914	828	SpanBoth	MS4A6E|NM_139249	N
chr11	61768338	61768842	chr9	62799167	62799675	505	SpanBoth	SCGB1D2|NM_006551	Y
chr11	94180520	94181130	chr9	96105884	96106483	611	SpanBoth	AMOTL1|NM_130847	N
chr11	131991442	132013494	chr9	134162932	134185796	22053	SpanBoth	OPCML|NM_002545	N
chr12	7701754	7702567	chr10	8258688	8259636	814	SpanBoth	APOBEC1|NM_001644	N
chr12	39557826	39558649	chr10	40145243	40146067	824	SpanBoth	CNTN1|NM_175038	N
chr12	39673826	39675585	chr10	40258707	40260465	1760	SpanBoth	CNTN1|NM_175038	N
chr14	49283221	49283784	chr15	48685252	48685956	564	SpanBoth	KLHDC1|NM_172193	N
chr14	63401631	63406567	chr15	62971561	62976464	4937	SpanBoth	SYNE2|NM_015180	N
chr14	66935373	66936348	chr15	66553854	66554204	976	SpanBoth	PLEK2|NM_016445	N
chr16	27123565	27124770	chr18	27822253	27823457	1206	SpanBoth	FLJ13798|NM_024773	N
chr16	73797610	73798480	chr18	68210625	68211494	871	SpanBoth	CTRB1|NM_001906|AK124403	Y
chr17	11790717	11792297	chr19	12142940	12144547	1581	SpanBoth	DNAH9|NM_001372	N
chr17	18867887	18869894	chr19	19361772	19363349	2008	SpanBoth	GRAP|NM_006613	Y
chr17	23455023	23455557	chr19	26783649	26784182	535	SpanBoth	NLK|NM_016231	N
chr19	11998329	12000934	chr20	12412138	12414745	2606	SpanBoth	ZNF433|NM_152602	N
chr19	15646185	15647967	chr20	16454643	16456353	1783	SpanBoth	CYP4F12|NM_023944	N
chr19	15662068	15663746	chr20	16440943	16442657	1679	SpanBoth	CYP4F12|NM_023944	N
chr19	15778916	15779816	chr20	16405993	16406893	901	SpanBoth	OR10H1|NM_013940	Y
chr19	39915066	39915806	chr20	36341485	36342252	741	SpanBoth	ZNF302|NM_018675	N
chr19	45681085	45681705	chr20	42639738	42640355	621	SpanBoth	SPTBN4|NM_025213	N
chr19	48550463	48554156	chr20	45475602	45479255	3694	SpanBoth	PRV1|NM_020406	Y
chr19	49483555	49484446	chr20	46556375	46557179	892	SpanBoth	ZNF235|NM_004234	Y
chr2	206896229	206896875	chr13	96974576	96975549	647	SpanBoth	GPR1|NM_005279	N
chr2	214473644	214474859	chr13	102674243	102675479	1216	SpanBoth	SPAG16|NM_024532	N
chr2	233255894	233256435	chr13	123847301	123847794	542	SpanBoth	EIF4EL3|NM_004846	N
chr2	237048672	237049835	chr13	127906469	127907567	1164	SpanBoth	IQCA|NM_024726	N
chr2	242226139	242227030	chr13	133702783	133703688	892	SpanBoth	BOK|NM_032515	N
chr20	8780741	8782086	chr21	8669530	8670868	1346	SpanBoth	PLCB1|NM_015192	N
chr21	26296030	26296571	chr22	26291208	26291749	542	SpanBoth	APP|NM_000484	N
chr21	32196199	32196704	chr22	32173550	32174055	506	SpanBoth	HUNK|NM_014586	N
chr21	40320324	40329742	chr22	40364021	40373719	9419	SpanBoth	DSCAM|NM_001389	N
chr21	42433458	42434800	chr22	42562887	42564232	1343	SpanBoth	UMODL1|NM_173568	N
chr22	16986339	16988050	chr23	16912130	16913845	1712	SpanBoth	TUBA8|NM_018943	N
chr22	22640606	22643598	chr23	22672458	22675453	2993	SpanBoth	DDT|NM_001355	Y
chr3	10108076	10108592	chr2	10499107	10499622	517	SpanBoth	FANCD2|NM_033084	N
chr3	21507165	21507828	chr2	22380622	22381284	664	SpanBoth	ZNF659|NM_024697	N
chr3	23974135	23975374	chr2	24909988	24911228	1240	SpanBoth	NR1D2|NM_005126	N
chr3	50902683	50911200	chr2	52485099	52493604	8518	SpanBoth	DOCK3|NM_004947	Y
chr3	51446532	51447033	chr2	53043905	53044298	502	SpanBoth	VprBP|NM_014703	N
chr3	54167662	54169999	chr2	55817738	55820077	2338	SpanBoth	CACNA2D3|NM_018398	N
chr3	127330608	127331354	chr2	129131913	129132654	747	SpanBoth	FTHFD|NM_012190|BC045645	Y
chr3	160598737	160603447	chr2	163775240	163780006	4711	SpanBoth	SCHIP1|NM_014575	N
chr3	178384355	178385788	chr2	182107531	182108971	1434	SpanBoth	TBL1XR1|NM_024665	N
chr4	69980747	69996651	chr3	76890067	76905858	15905	SpanBoth	FLJ21934|NM_024743	Y
chr4	70158092	70159099	chr3	76727244	76728260	1008	SpanBoth	UGT2B7|NM_001074	Y
chr4	94962348	94962902	chr3	111194246	111194786	555	SpanBoth	GRID2|NM_001510	N
chr5	168469975	168470808	chr4	175713416	175714249	834	SpanBoth	SLIT3|NM_003062	N
chr6	11122489	11123113	chr5	11396064	11396682	625	SpanBoth	ELOVL2|NM_017770	N
chr6	69906942	69909500	chr5	71019770	71022258	2559	SpanBoth	BAI3|NM_001704	N
chr7	6518064	6518796	chr6	6280820	6281545	733	SpanBoth	ZNF325|NM_016265	Y
chr7	39199429	39203939	chr6	45164706	45169239	4511	SpanBoth	POU6F2|NM_007252	N
chr7	49798764	49799340	chr6	51428289	51428875	577	SpanBoth	ZPBP|NM_007009	N
chr7	65058616	65059243	chr6	66708970	66709597	628	SpanBoth	RCP9|NM_014478	N
chr7	88160264	88160978	chr6	89680017	89684121	715	SpanBoth	FLJ32110|NM_181646	N
chr7	143894744	143895647	chr6	146520226	146521133	904	SpanBoth	TPK1|NM_022445	N
chr8	145115791	145116751	chr7	148393731	148394687	961	SpanBoth	PLEC1|NM_000445	N
chr9	5360131	5361421	chr11	5308435	5309722	1291	SpanBoth	C9orf46|NM_018465	N
chr9	15476003	15476928	chr11	15256631	15256798	926	SpanBoth	PSIP1|NM_021144	Y
chr9	17469668	17473208	chr11	17709896	17712904	3541	SpanBoth	C9orf39|NM_017738	N
chr9	87519145	87520242	chr11	71697247	71698390	1098	SpanBoth	DAPK1|NM_004938	N
chr9	114294735	114300890	chr11	98829838	98836015	6156	SpanBoth	DFNB31|NM_015404	N
chrX	5996786	5998120	chrX	5963218	5964519	1335	SpanBoth	NLGN4X|NM_020742	N
chrX	46567039	46586760	chrX	48143503	48163298	19722	SpanBoth	PHF16|NM_014735	N
chrX	51071273	51072073	chrX	52029082	52029853	801	SpanBoth	NUDT11|NM_018159	Y
chrX	70402015	70419889	chrX	72552442	72572875	17875	SpanBoth	TAF1|NM_004606	Y
chrX	106281035	106281653	chrX	109849495	109849793	619	SpanBoth	CXorf41|NM_173494	N
chrX	132676327	132677618	chrX	137272334	137273618	1292	SpanBoth	GPC3|NM_004484	N
chrX	133494739	133495442	chrX	138110598	138110991	704	SpanBoth	PLAC1|NM_021796	N
chrX	148274716	148275515	chrX	153514651	153515455	800	SpanBoth	IDS|NM_000202	N
chrX	148410169	148411021	chrX	153773074	153773922	853	SpanBoth	FAM11A|NM_032508	N
chrX	148413013	148436299	chrX	153746228	153771082	23287	SpanBoth	LW-1|NM_016153	N
chrX	148436346	148437797	chrX	153751620	153753069	1452	SpanBoth	LW-1|NM_016153	N
chrX	148454375	148509463	chrX	153671767	153727175	55089	SpanBoth	LW-1|NM_016153	N
chrX	148523838	148538366	chrX	153645814	153663264	14529	SpanBoth	LW-1|NM_016153	N
Table S6
Inversions contained entirely within genes.
The column entitled "Span Exon" indicates whether the putative inversion spans coding sequence
