# Supplementary material for: Discovery of Human Inversion Polymorphisms by Comparative Analysis of Human and Chimpanzee DNA Sequence Assemblies
Source: PLoS Genet. 2005 Oct 28;1(4):e56. doi: 10.1371/journal.pgen.0010056 (PMC1270012; doi:10.1371/journal.pgen.0010056)
Supplement: Table S7 — (19 KB XLS) [file pgen.0010056.st007.xls]

## Sheet: Sheet1
Inversion at 2p25	Probe	Coordinates
Reference probe	RP11-1029G6	chr2:3744505-3936779
Inversion probe 1	RP11-163G21	chr2:2730970-2882376
Inversion probe 2	RP11-665M8	chr2:1633901-1814518
Inversion at 7p22.1 Probe set 1
Inversion probe 1	RP11-119N18	chr7:5832586-5994403
Inversion probe 2	RP11-188M14	chr7:6394219-6553563
Reference probe	RP11-419C12	chr7:7078062-7267141
Inversion at 7p22.1 Probe set 2
Inversion probe 1	RP11-164P11	chr7:5845525-5992215
Inversion probe 2	RP11-188M14	chr7:6394219-6553563
Reference probe	RP11-237F7	chr7:5164254-5326017
Inversion at 7p14.1
Reference probe	RP11-91E16	chr7:35427720-35587255
Inversion probe 1	RP11-321C5	chr7:39703279-39863591
Inversion probe 2	RP11-81F19	chr7:43092990-43246540
Inversion at 7p12.1
Inversion probe 1	G248P8686F7	chr7:53085978-53125934
Inversion probe 2	G248P85832D6	chr7:53630346-53669890
Reference probe	G248P8307B4	chr7:54180321-54222528
Inversion at 19q13
Inversion probe 1	RP11-1148D20	chr19:41542241-41702240
Inversion probe 2	RP11-471D12	chr19:42245471-42445399
Reference probe	RP11-91H20	chr19:43015766-43182195
Table S7
List of probes used for three color interphase FISH experiments.
